# Supplementary material for: Interstitial Deletion of 3q21 in a Kuwaiti Child with Multiple Congenital Anomalies—Expanding the Phenotype
Source: Genes (Basel). 2023 Jun 5;14(6):1225. doi: 10.3390/genes14061225 (PMC10298411; doi:10.3390/genes14061225)
Supplement: Supplementary file 1 [file genes-14-01225-s001.zip]

Archive with 2 entries (2 files):
- genes-2311187-supplementary.pdf
- Supplementary Table 2-Decipher cases.xlsx
