# Supplementary material for: Interstitial Deletion of 3q21 in a Kuwaiti Child with Multiple Congenital Anomalies—Expanding the Phenotype
Source: Genes (Basel). 2023 Jun 5;14(6):1225. doi: 10.3390/genes14061225 (PMC10298411; doi:10.3390/genes14061225)
Supplement: Supplementary file 1 [file genes-14-01225-s001.zip › Supplementary Table 2-Decipher cases.xlsx]

## Sheet: Sheet1
DECIPHER Patient	Sex	Location	Size	Inheritance / Genotype	Pathogenicity / Contribution	Phenotype(s)	Contact	Location GRCh37
257508	46XY	3:101543133-125676353	24.13 Mb	De novo (unconfirmed parentage)				3:101261977-125395197	0.95
		GRCh38		Heterozygous
		Deletion
395642	46XY	3:106298463-129298459	23.00 Mb	De novo (unconfirmed parentage)	Likely pathogenic	Abnormal antihelix morphology, Abnormal dermatoglyphics, Abnormal helix morphology, Abnormal pinna morphology, Abnormality of prenatal development or birth, Abnormality of the palmar creases, Adducted thumb, Anteverted nares, Barrel-shaped chest, Cryptorchidism, Deep plantar creases, Delayed closure of the anterior fontanelle, Depressed nasal ridge, Dolichocephaly, Edema of the dorsum of feet, Ed…		3:106017310-129017302	1
		GRCh38		Heterozygous
		Deletion
251017	46XY	3:104580989-126976442	22.40 Mb	De novo (unconfirmed parentage)		Epicanthus, Intellectual disability		3:104299833-126695285	0.95
		GRCh38		Heterozygous
		Deletion
396167	46XY	3:121498463-142898460	21.40 Mb	De novo (unconfirmed parentage)	Likely pathogenic	Blepharophimosis, Congenital diaphragmatic hernia, Convex nasal ridge, Epicanthus, Premature birth, Ptosis, Short palpebral fissure, Telecanthus		3:121217310-142617302	0.95
		GRCh38		Heterozygous
		Deletion
396427	46XX	3:121498463-142898460	21.40 Mb	De novo (unconfirmed parentage)	Likely pathogenic	Cleft palate, Crumpled ear, Epicanthus, Intellectual disability, Primary microcephaly, Short palpebral fissure		3:121217310-142617302	0.95
		GRCh38		Heterozygous
		Deletion
395556	46XY	3:125698458-138798460	13.10 Mb	De novo (unconfirmed parentage)	Likely pathogenic	Abnormality of the voice, Brachycephaly, Cryptorchidism, Epicanthus, Flat occiput, Hypertonia, Hypotonia, Inguinal hernia, Intellectual disability, Medial flaring of the eyebrow, Microcephaly, Proportionate short stature, Ptosis, Short palpebral fissure, Single transverse palmar crease, Small for gestational age, Spasticity		3:125417302-138517302	0.95
		GRCh38		Heterozygous
		Deletion
288242	46XX	3:112319435-123758721	11.44 Mb	Unknown	Pathogenic	Intellectual disability		3:112038282-123477568	1
		GRCh38		Heterozygous
		Deletion
398049	46XY	3:122098464-131498458	9.40 Mb	Unknown	Likely pathogenic	Delayed speech and language development, Hypotonia, Intellectual disability, Kyphosis, Recurrent infections, Scoliosis		3:121817311-131217302	0.95
		GRCh38		Heterozygous
		Deletion
251079	46XY	3:115683472-123865343	8.18 Mb	De novo (unconfirmed parentage)		Autism, Intellectual disability, Micropenis, Seizure, Truncal obesity		3:115402319-123584190	1
		GRCh38		Heterozygous
		Deletion
264367	46XY	3:124037001-131583114	7.55 Mb	Unknown		Intellectual disability, Scoliosis, Sensorineural hearing impairment		3:123755848-131301958	0.95
		GRCh38		Heterozygous
		Deletion
271685	46XX	3:121946596-126986092	5.04 Mb	Unknown		Hydrocephalus, Intellectual disability, Obesity, Strabismus		3:121665443-126704935	1
		GRCh38		Heterozygous
		Deletion
252244	46XX	3:123914818-128787403	4.87 Mb	De novo (unconfirmed parentage)	Pathogenic	Intellectual disability, Microcephaly, Proportionate short stature		3:123633665-128506246	1
		GRCh38		Heterozygous	Full
		Deletion
274735	46XY	3:123803598-127919992	4.12 Mb	De novo (unconfirmed parentage)		Intellectual disability		3:123633665-128506246	1
		GRCh38		Heterozygous
		Deletion
306479	46XX	3:125040864-128873991	3.83 Mb	Unknown	Uncertain			3:124759708-128592834	1
		GRCh38		Heterozygous
		Deletion
258170	46XY	3:125521048-128879950	3.36 Mb	De novo (unconfirmed parentage)		Hyperactivity, Intellectual disability, Short attention span		3:125239892-128598793	1
		GRCh38		Heterozygous
		Deletion
253836	46XX	3:122285253-124874969	2.59 Mb	De novo (unconfirmed parentage)		Intellectual disability		3:122004100-124593816	1
		GRCh38		Heterozygous
		Deletion
491146	46XY	3:123988385-126329165	2.34 Mb	De novo (unconfirmed parentage)	Likely pathogenic	Anteverted nares, Delayed speech and language development, Global developmental delay, Seizure, Triangular face		3:123707232-126048008	1
		GRCh38		Heterozygous	Full
		Deletion
314646	46XX	3:128682082-130895352	2.21 Mb	Unknown		Abnormal facial shape, Atrial septal defect, Generalized hypotonia, Global developmental delay, Ventricular septal defect		3:128400925-130614196	0.95
		GRCh38		Heterozygous
		Deletion
256893	46XX	3:126638913-127694808	1.06 Mb	De novo (unconfirmed parentage)		Intellectual disability, Microcephaly, Premature pubarche, Seizure		3:126357756-127413651	1
		GRCh38		Heterozygous
		Deletion
480846	46XY	3:126415988-127420721	1.00 Mb	Unknown	Uncertain	Autism, Hypermetropia, Language impairment, Neurodevelopmental delay		3:126134831-127139564	1
		GRCh38		Heterozygous
		Deletion
300365	46XX	3:124883187-125215012	331.83 kb	De novo (unconfirmed parentage)	Uncertain	Intellectual disability, moderate		3:124602034-124933856	1
		GRCh38		Heterozygous	Uncertain
		Deletion
371364	46XY	3:126572108-126868811	296.70 kb	Maternally inherited	Uncertain	Abnormality of coordination, Constipation, EMG abnormality, Episodic paroxysmal anxiety, Hearing impairment, Impaired social interactions, Specific learning disability		3:126290951-126587654	1
		GRCh38		Heterozygous
		Deletion
254060	46XY	3:124183900-124318620	134.72 kb	Unknown		Intellectual disability		3:123902747-124037467	1
		GRCh38		Heterozygous
		Deletion
500983	46XY	3:124178027-124301981	123.95 kb	Maternally inherited	Likely pathogenic	Abnormality of the nose, Global developmental delay, High forehead, Protruding ear, Short stature		3:123896874-124020828	1
		GRCh38		Heterozygous
		Deletion
501032	46XY	3:124178027-124301981	123.95 kb	Unknown	Likely pathogenic	Global developmental delay		3:123896874-124020828	1
		GRCh38		Heterozygous
		Deletion
435101	46XY	3:123819602-123822711	3.11 kb	Unknown		Autism		?
		GRCh38		Heterozygous
		Deletion
	https://www.deciphergenomics.org/search/patients/results?q=grch37%3A3%3A123413267-128851482					123413267		128851482
	Decipher link
